# Supplementary material for: Real-Time Ultrasonography and the Evaluation of Static Images Yield Different Results in the Assessment of EU-TIRADS Categories
Source: J Clin Med. 2023 Sep 6;12(18):5809. doi: 10.3390/jcm12185809 (PMC10532169; doi:10.3390/jcm12185809)
Supplement: Supplementary file 1 [file jcm-12-05809-s001.zip]

Archive with 1 entries (1 files):
- jcm-2541176-supplementary.pdf
